# Supplementary material for: Rhamnolipid-Enhanced ZVI-Activated Sodium Persulfate Remediation of Pyrene-Contaminated Soil
Source: Int J Environ Res Public Health. 2022 Sep 13;19(18):11518. doi: 10.3390/ijerph191811518 (PMC9517034; doi:10.3390/ijerph191811518)
Supplement: Supplementary file 1 [file ijerph-19-11518-s001.zip]

Archive with 1 entries (1 files):
- ijerph-1884281-supplementary.pdf
